# Supplementary material for: Acute fatigue affects reaction times and reaction consistency in Mixed Martial Arts fighters
Source: PLoS One. 2020 Jan 31;15(1):e0227675. doi: 10.1371/journal.pone.0227675 (PMC6994193; doi:10.1371/journal.pone.0227675)
Supplement: S1 Dataset — (CSV) [file pone.0227675.s001.csv]

ID	Age	Height [cm]	Weight [Kg]	Wingate_load [W]	Wingate_p MAX [W]	Wingate_p MAX [W/kg]	Wingate_p MIN [W]	Wingate_p MIN [W/kg]	Wingate_p average [W]	Wingate_p average [W/kg]	Wingate_An. capacity [kJ]	Wingate_An. capacity [J/kg]	Wingate_Decrease of performance [W]	Wingate_fatigue index [%]	Wingate_p average/p MAX [%]	RT_before_1	RT_before_2	RT_before_3	RT_before_4	RT_before_5	RT_before_6	RT_before_7	RT_before_8	RT_before_9	RT_before_10	RT_before_11	RT_before_12	RT_before_13	RT_before_14	RT_before_15	RT_before_16	RT_before_17	RT_before_18	RT_before_19	RT_before_20	RT_before_21	RT_before_22	RT_before_23	RT_before_24	RT_before_25	RT_before_26	RT_before_27	RT_before_28	MT_before_1	MT_before_2	MT_before_3	MT_before_4	MT_before_5	MT_before_6
participant _001	34	172,3	81,1	324,4	810,6	10	346,8	4,3	588,4	7,3	17,7	217,7	463,8	57,2	72,6		4004	1364	1550		251	264	221	221	256	281	229	205	212	206	219	218	238	221	225	239	216	212	207	214	269	208	208			112	116		175
participant _002	37	187	93,1	372,4	777,7	8,4	438,4	4,7	600,8	6,5	18	193,6	339,2	43,6	77,3	325	235	251	227	188	308	236	246	264	265	237	287	217	256	251	232	202	212	215	247	284	214	211	200	218	271	186	184	152	110	87	128	112	112
participant _003	20	180,7	73,5	294	583,5	7,9	339,9	4,6	492,8	6,7	14,8	201,2	243,5	41,7	84,5	204	218	244	243	221	211	188	242	252	217	200	224	251	239	239	206	241	238	245	247	238	248	260	245	237	253	241	225	106	81	80	100	84	77
participant _004	22	190,4	86,7	346,8	644,5	7,4	377,6	4,4	509,1	5,9	15,3	176,2	266,9	41,4	79	405	225	270	293	232	229	210	241	241	235	257	206	249	244	377	285	236	235	244	239	279	227	252	257	248	228	238	249	129	158	148	131	134	93
participant _005	33	192,3	85,7	342,8	679,3	7,9	381,9	4,5	539,3	6,3	16,2	188,8	297,3	43,8	79,4	204	252	270	278	222	234	268	247	210	230	202	231	233	245	222	220	229	213	245	253	256	299	200	225	208	203	263	247	92	87	59	75	73	59
participant _006	38	182,7	94,8	379,2	719,3	7,6	431,2	4,5	563,1	5,9	16,9	178,2	288,1	40,1	78,3	321	265	294	305	296	300	295	286	275	274	409	275	320	306	256	291	300	270	282	309	302	306	265	297	301	286	312	312	135	164	162	146	136	163
participant _007	25	173,7	71,9	287,6	580,2	8,1	342	4,8	478,8	6,7	14,4	199,8	238,2	41,1	82,5	304	249	291	293	301	295	267	255	261	255	277	278	279	339	308	308	258	274	246	278	248	262	248	216	247	250	237	261	99	138	130	145	117	110
participant _008	21	188,1	75,8	303,2	422	5,6	203,9	2,7	293,1	3,9	8,8	116	218,1	51,7	69,4	283	256	278	272	264	262	284	273	234	307	206	275	263	243	288	259	242	251	260	274	226	271	248	269	266	265	275	242	72	94	105	92	106	81
participant _009	24	167,5	65,5	262	431,9	6,6	293,7	4,5	361,8	5,5	10,9	165,7	138,2	32	83,8	239	251	239	238	225	214	250	229	240	239	206	216	194	245	204	250	251	214	270	256	264	249	251	253	245	274	231	220	100	90	723	93	975	93
participant _010	37	177,1	78,6	314,8	671,8	8,5	377	4,8	534,4	6,8	16	203,7	294,8	43,9	79,5	437	395	275	273	265	300	299	248	301	304	355	295	334	288	449	383	304	355	331	455	287	364	311	320	440	315	359	319	174	137	144	168	129	150
participant _011	18	188,1	78,5	314	485,8	6,2	331,3	4,2	392,5	5	11,8	150	154,5	31,8	80,8	315	462	557	296	224	544	501	548	319	427	503	392	293	290	330	258	240	287	286	358	321	248	263	234	298	211	239	277	31	146	121	205	116	107
participant _012	28	177,8	70,6	282,4	598	8,5	394,7	5,6	500,3	7,1	15	212,6	203,3	34	83,7	228	233	313	239	270	250	217	228	211	240	214	218	196	222	201	231	226	221	265	249	293	205	173	210	199	205	216	206	96	90	78	152	78	81
participant _013	23	184,1	84,4	338	471,1	5,6	368,9	4,4	416,8	4,9	12,5	148	102,2	21,7	88,5	292	213	225	199	247	241	328	278	259	238	220	210	226	225	261	212	364	210	262	238	234	388	248	231	233	386	261	270	124	311	110	111	150	150
participant _014	21	193,8	96,2	385,6	626,5	6,5	420	4,4	522,9	5,4	15,7	162,7	206,5	33	83,5	230	188	211	201	225	247	233	220	258	222	215	293	228	217	199	270	204	258	233	247	279	247	248	249	248	230	196	209	96	98	90	81	97	111
participant _015	27	172,6	73,6	294,4	619,9	8,4	315,7	4,3	474,1	6,4	14,2	193,3	304,2	49,1	76,5	207	228	282	247	208	239	262	233	246	239	244	242	252	240	196	233	225	237	228	223	237	245	223	237	243	243	233	222	74	95	83	105	78	751
participant _016	19	176,7	80,1	320,4	784,1	9,8	342,8	4,3	559,9	7	16,8	209,7	441,3	56,3	71,4	252	228	251	247	258	253	240	225	225	191	216	220	211	277	281	228	232	222	225	235	212	247	216	227	335	220	237	218	78	64	90	75	103	77
participant _017	21	175,4	76,2	304,8	641,3	8,4	346,9	4,6	499,5	6,6	15	196,6	294,4	45,9	77,9	441	301	419	323	324	303	284	308	318	386	304	309	302	354	325	291	333	371	323	384	373	312	347	334	318	395	372	340	131	147	153	338	154	173
participant _018	28	165	60,6	242,8	495,3	8,2	295,2	4,9	394,4	6,5	11,8	194,9	200,1	40,4	79,6	292	253	264	262	267	311	316	256	311	286	248	299	254	256	238	239	234	251	233	302	304	236	233	222	235	298	223	285	113	97	74	83	83	128
participant _019	30	190,8	89	356	624,4	7	365,4	4,1	478,8	5,4	14,4	161,4	259	41,5	76,7	337	245	231	225	257	218	221	225	243	241	325	275	242	270	239	227	252	256	258	256	294	262	231	221	238	275	214	214	110	119	123	97	111	95
participant _020	32	173,4	92	368	836,8	9,1	434,3	4,7	626,4	6,8	18,8	24,2	402,5	48,1	74,9	272	226	242	210	229	231	302	245	234	228	220	239	233	235	226	244	257	227	224	288	239	226	208	217	213	228	237	238	72	70	59	60	70	61
participant _021	26	173	71,4	284,4	473,1	6,7	320,5	45	403,4	5,7	12,1	170,2	152,6	32,2	8,3	286	260	344	362	300	280	285	311	282	250	303	333	288	285	313	338	334	315	270	289	332	314	303	321	362	322	365	313	169	161	141	133	154	158
participant _022	25	187,7	108,6	434,4	790,3	7,3	408,6	3,8	595,9	5,5	17,9	164,6	381,8	48,3	75,4	257	248	256	268	253	255	284	265	294	226	242	260	251	240	282	279	246	254	230	225	251	254	268	218	237	250	236	210	115	120	111	123	126	119
participant _023	20	175	85,1	340,4	571,4	6,7	354	4,2	471,9	5,5	14,2	166,4	217,4	38,1	82,6	234	238	289	245	265	255	269	286	316	250	280	248	254	207	316	245	276	246	236	324	244	266	265	291	335	295	242	297	132	114	114	110	96	98
participant _024	19	171,9	71,5	286	551,1	7,7	356,1	5	463,8	6,5	13,9	194,6	195	35,4	84,2	231	244	257	296	334	287	268	255	243	301	250	279	237	246	268	297	260	321	288	253	281	287	308	251	282	268	256	272	88	103	85	79	101	82
participant _025	33	186,5	112,4	449,6	902,5	8	514,1	4,6	687,1	6,1	20,6	183,4	388,4	43	76,1	344	406	479	350	384	386	478	309	351	356	345	308	384	385	313	390	343	295	425	488	415	319	323	361	308	311	317	397	95	133	131	100	156	148
participant _026	29	176,4	74,8	299,2	815	10,9	385,5	4,9	569,1	7,6	17,1	228,2	449,4	55,1	69,8	302	273	546	281	310	311	305	282	274	306	252	250	248	256	279	277	238	254	284	247	224	230	225	247	232	269	211	226	198	189	97	114	91	95
participant _027	21	182,8	86,6	346,8	682,4	7,9	363,1	4,2	521,2	6	15,6	180,3	319,3	46,8	76,4	651		393	230	288	274	231	213	233	236	219	211	208	239	274	251	201	231	240	292	267	192	216	229	241	334	201	216	55		164	569	106	118
participant _028	24	179,1	83	332,4	747,5	9	419,2	5	597,2	7,2	17,9	215,6	328,3	43,9	79,9	288	250	236	239	267	246	310	338	231	273	257	257	225	233	256	213	270	262	208	328	310	253	217	243	284	249	283	232	109	91	77	91	90	81
participant _029	20	173,8	65,6	292,4	517,5	7,9	197,9	3	344,9	5,3	10,3	157,7	319,5	61,7	66,7	321	259	328	331	300	311	298	292	279	286	296	308	274	300	267	326	307	294	328	309	304	316	286	283	341	297	270	281	112	98	102	85	79	90
participant _030	27	178,8	79,2	316,8	889,1	11,2	380,5	4,8	608,3	7,7	18,2	23,4	508,5	57,2	68,4	265	219	268	238	255	221	241	345	248	217	201	252	254	282	224	253	241	204	223	206	231	266	199	230	165	225	203	213	92	79	63	52	101	70
participant _031	36	183,7	98,7	394,8	839,5	8,5	388,7	3,9	608,5	6,2	18,3	184,9	450,8	53,7	72,5	331	331	278	268	271	294	265	235	262	246	253	264	348	236	210	299	256	239	254	302	275	229	258	227	252	215	300	265	108	91	69	102	109	46
participant _032	35	185,7	98,8	395,6	966	9,8	444,4	4,5	712	7,2	21,4	216	521,6	54	73,7	235	226	247	222	243	218	234	207	269	235	197	201	224	223	219	210	282	300	232	293	268	276	204	192	221	241	231	224	85	45	108	79	82	80
participant _033	31	185,3	79,4	318	637,8	8	369,2	5	511,7	6,4	15,4	193,1	241,7	37,9	80,2	230	222	249	246	247	294	286	292	257	217	224	254	222	249	238	269	232	232	218	279	246	291	240	228	286	266	254	293	75	75	76	52	87	83
participant _034	32	187,2	88,3	353,2	688,6	7,8	367,8	4,2	504,3	5,7	15,1	171,3	320,8	46,6	73,2	312	246	258	259	270	307	258	259	262	241	279	281	228	250	268	306	267	285	240	381	283	256	253	239	270	311	271	212	95	101	87	86	85	72
participant _035	29	187,5	74,7	298,8	605,1	8,1	368	4,9	502,6	6,7	15,1	201,9	237,2	39,2	83,1	255	259	246	249	301	271	272	257	235	271	240	259	241	250	295	244	243	227	277	281	260	250	249	236	278	248	256	253	117	102	109	99	94	86
participant _036	24	178,2	84,7	338,8	703,3	8,3	401,9	4,7	558,8	6,6	16,8	197,9	301,4	42,9	79,5	320	258	295	288	274	261	301	317	369	253	279	254	236	248	250	311	238	291	265	241	253	214	286	263	252	373	251	342	123	104	87	85	94	95
participant _037	22	177,8	76,9	307,6	673,4	8,8	367,8	4,8	521,1	6,8	15,6	203,3	305,7	45,4	77,4	323	260	257	252	227	192	239	324	223	258	265	226	281	285	243	282	234	288	212	277	280	294	247	304	263	266	198	214	209	142	132	118	109	108
participant _038	18	174	92,3	369,2	650,4	7	291,2	3,2	459,7	5	13,8	149,4	359,2	55,2	70,2	409	224	257	259	227	223	268	242	236	231	289	278	292	216	225	295	225	284	230	301	244	263	220	257	275	245	262	401	120	85	109	104	95	88
participant _039	35	175,3	84	336	669,8	8	454,5	5,4	574,1	6,8	17,2	205	215,3	32,1	85,7	231	245	252	226	254	247	240	244	214	214	235	218	228	212	235	234	278	301	242	264	262	224	233	267	284	254	244	229	110	136	101	109	117	117
participant _040	31	170,6	67,9	271,6	494,4	7,3	325,6	4,8	423,2	6,2	12,7	187	168,8	34,1	85,6	236	245	226	261	245	250	262	277	264	264	245	310	239	248	266	256	254	288	290	271	306	299	278	269	291	243	247	273	110	96	69	66	52	63
participant _041	21	180,9	77,2	308,8	655	8,5	375,4	4,9	519,3	6,7	15,6	201,8	279,6	42,7	79,3	345	289	249	325	316	345	278	307	294	277	239	272	255	289	278	327	281	266	307	335	300	285	362	321	363	374	289	253	107	97	83	117	94	99
participant _042	31	179	68,7	275,6	483,9	7	323,2	4,7	393,8	5,7	11,8	171,5	160,7	33,2	81,4	292	275	293	343	236	320	295	330	287	290	281	266	384	248	277	265	301	324	235	298	302	273	250	282	262	278	276	259	151	146	174	127	199	137
participant _043	22	183,5	85,2	340,8	681,7	8	325	3,8	509,6	6	15,3	179,4	356,7	52,3	74,7	308	423	399	326	438	312	439	432	274	326	384	385	392	385	553	477	338	401	430	492	385	353	382	372	432	383	345	385	147	208	195	170	143	188
participant _044	26	177,4	78,9	315,6	618,6	7,8	346,6	4,4	477,5	6,1	14,3	181,6	272	44	77,2	274	327	298	249	271	262	267	330	253	309	272	254	239	220	226	245	245	232	227	269	283	243	246	188	196	210	228	218	115	85	87	99	86	93
participant _045	23	175	68	272	614,8	9	378	4,1	438	6,4	13,1	193,2	336,8	54,8	71,2	311	255	286	255	200	233	273	280	228	233	220	211	231	214	287	208	227	229	235	251	213	252	212	225	234	243	225	243	147	123	99	95	105	106
[truncated: 78 more columns]
