# Supplementary material for: Acute fatigue affects reaction times and reaction consistency in Mixed Martial Arts fighters
Source: PLoS One. 2020 Jan 31;15(1):e0227675. doi: 10.1371/journal.pone.0227675 (PMC6994193; doi:10.1371/journal.pone.0227675)
Supplement: S1 File — (XLSX) [file pone.0227675.s002.xlsx]

## Sheet: List1
Reaction times exploration
Descriptive Statistics
	Trial
	1	2	3	4	5	6	7	8	9	10	11	12	13	14	15	16	17	18	19	20	21	22	23	24	25	26	27	28
	Reaction time Before (ms)
Mean	299.523	350.205	316.822	295.311	265.886	273.244	280.244	277.4	262.244	263.244	264.133	263.378	258.778	258.867	270.178	270.733	259.222	264.511	260.489	290.2	276.178	266.022	252.844	253.667	269.556	272.778	254.2	259.267
SD	79.492	566.541	177.444	195.315	46.72	57.407	60.305	60.296	35.963	46.121	60.676	42.764	48.34	42.425	65.124	53.64	39.277	44.056	47.715	64.567	42.923	41.844	43.898	43.095	56.896	50.469	44.823	52.501
Min	204	188	211	199	188	192	188	207	210	191	197	201	194	207	196	206	201	204	208	206	212	192	173	188	165	203	186	184
Max	651	4004	1364	1550	438	544	501	548	369	427	503	392	392	385	553	477	364	401	430	492	415	388	382	372	440	395	372	401
	Movement time Before (ms)
Mean	112.909	116.744	120.022	121.444	126.295	119.267	135.222	103.867	114.044	126.133	100.25	104.267	140.356	110.533	137.578	99.721	116.909	124.511	118.111	107.222	105.356	101.333	105.711	106	124.644	92.533	142.022	96.778
SD	34.765	45.246	97.344	82.549	133.886	101.921	152.691	30.556	91.858	133.265	28.627	42.292	157.302	82.448	145.817	26.587	94.828	157.579	105.659	75.998	55.806	56.435	81.183	76.752	110.245	23.681	186.216	26.635
Min	31	45	59	52	52	46	48	66	69	62	53	62	58	56	58	54	52	54	58	63	42	47	49	43	45	50	50	59
Max	209	311	723	569	975	751	870	213	692	940	172	332	923	616	915	168	574	1120	682	567	433	356	614	577	541	160	1010	163
	Reaction time After (ms)
Mean	298.422	262.267	267.089	278.889	267.644	293.756	275.2	255.556	268.933	257.978	277.622	271.067	251.889	266.733	275.2	308.6	264.556	268.689	259.773	290.244	273.333	261.733	258.289	266.178	276.318	272.889	256.667	261.4
SD	108.983	46.627	50.65	48.258	47.016	47.527	49.436	45.999	56.395	51.83	61.138	56.929	48.127	53.443	59.28	96.203	53.114	63.399	54.609	62.25	64.475	67.582	46.029	50.034	64.299	69.496	49.934	55.433
Min	3	200	203	212	204	213	199	196	192	181	189	188	151	182	208	207	179	185	173	207	179	182	196	195	205	190	193	183
Max	822	364	422	429	415	388	399	434	480	440	507	452	382	417	506	717	489	541	486	495	579	521	413	412	501	445	388	402
	Movement time After (ms)
Mean	147.75	116.533	150.911	122.4	122.489	129	117.227	132.822	106.356	145.533	125.778	106.044	126.022	97.4	99.4	94.867	110	93.244	112.591	114.133	97.156	96.444	95.311	119.711	91.864	108.244	146.295	97.089
SD	136.31	87.472	151.177	126.976	119.118	143.551	72.529	132.588	60.112	157.657	147.655	68.362	121.075	26.574	57.526	24.315	91.676	28.211	107.306	120.354	29.188	30.487	26.888	98.655	23.938	76.306	206.53	29.341
Min	37	54	62	53	50	46	46	52	54	68	50	44	57	39	66	58	45	48	66	55	60	53	53	56	52	62	50	43
Max	810	653	785	840	758	897	451	617	468	672	985	516	722	184	455	180	561	199	786	885	223	222	179	632	169	542	1067	185
