# Supplementary material for: Acute fatigue affects reaction times and reaction consistency in Mixed Martial Arts fighters
Source: PLoS One. 2020 Jan 31;15(1):e0227675. doi: 10.1371/journal.pone.0227675 (PMC6994193; doi:10.1371/journal.pone.0227675)
Supplement: S3 File — (R) [file pone.0227675.s004.R]

#-----
#
#This is an example script how the residuals were extrated from RT variable.
#IMPORTANT: To run the lmer analysis, data need to be arranged into "long" format. Dataset.csv file provided with the manuscript is as recorded, in a "wide" format.
#
#-----

#Installing and loading neccesary package for runnig Linear mixed effects model analysis, here we used lmerTest package.
install.packages(lmerTest)
library(lmerTest)

# Setting up working directory.
folder0 <- "C:/MMA Reaction times/Dataset" # Set directory relevant to where you stored the dataset file.
setwd(folder0)
reaction_times <- read.csv("Dataset_restructured.CSV",header = T,sep = ";") #loading dataset CSV file into a dataframe.

# Setting variables as factors and scaling further covariates.
reaction_times$Condition <- as.factor(reaction_times$Condition)
class(reaction_times$Condition)
reaction_times$Trial <- scale(reaction_times$Trial)
reaction_times$FI <- scale(reaction_times$FI)
reaction_times$RT <- scale(reaction_times$RT)

#Running the analysis and having the result reported.
modelRT <- lmer(RT ~ Condition + Trial + Condition:Trial + FI + (1|ID), data = reaction_times)
summary(modelRT)

#Extracting residuals and adding them as a new variable into new dataframe.
residualsRT <- (abs(residuals(modelRT)))
reaction_times$residualsRT <- residualsRT
RT_residuals <- reaction_times
View(residualsRT) #Viewing the residuals.

write.csv(RT_residuals, file = "RT_residuals.csv") #Saving new dataframe with the residuals column  as a new dataset CSV file for further analysis.
